# Supplementary material for: Identification of Plant DNA in Adults of the Phytoplasma Vector Cacopsylla picta Helps Understanding Its Feeding Behavior
Source: Insects. 2020 Nov 26;11(12):835. doi: 10.3390/insects11120835 (PMC7761314; doi:10.3390/insects11120835)
Supplement: Supplementary file 1 [file insects-11-00835-s001.zip]

Archive with 7 entries (4 files):
- Supplementary/
- Supplementary/rbcLa.xlsx
- __MACOSX/
- __MACOSX/Supplementary/
- __MACOSX/Supplementary/._rbcLa.xlsx
- Supplementary/trnH.xlsx
- __MACOSX/Supplementary/._trnH.xlsx
