# Supplementary material for: Identification of Plant DNA in Adults of the Phytoplasma Vector Cacopsylla picta Helps Understanding Its Feeding Behavior
Source: Insects. 2020 Nov 26;11(12):835. doi: 10.3390/insects11120835 (PMC7761314; doi:10.3390/insects11120835)
Supplement: Supplementary file 1 [file insects-11-00835-s001.zip › Supplementary/rbcLa.xlsx]

## Sheet: rbcLa
Specimen code	Rosaceae	Pinaceae	Betulaceae	Fagaceae
Tscherms 1	15	0	0	0
Tscherms 2	54	0	0	0
Tscherms 3	0	0	0	0
Tscherms 4	14	0	9	0
Tscherms 5	18	0	0	0
Kortsch 1	12	0	5	0
Latsch 1	66	0	0	0
Latsch 2	0	7	0	0
Partschins 1	48	0	0	0
Partschins 2	21	0	0	0
Tarsch 1	39	0	0	0
Tartsch 1	22	0	0	0
Tenna/Bosentino 1	8	0	0	0
Tenna/Bosentino 2	36	0	0	0
Tenna/Bosentino 3	0	0	0	39
Dorf Tirol 1	21	0	0	0
Dorf Tirol 2	0	0	0	0
Eyrs 1	21	0	0	0
Eyrs 2	32	28	0	0
Eyrs 3	0	0	0	0
Eyrs 4	79	0	0	0
Mais Moarhof 1	497	0	14	0
Mais Moarhof 2	19	0	0	0
Niederlana 1	32	0	5	0
Rabland 1	452	149	0	34
NA	0	0	0	0
Bosentino 1	29	0	0	0
Bosentino 2	11	0	0	0
Bosentino 3	41	0	0	0
Bosentino 4	66	0	0	0
Bosentino 5	42	0	0	0
Bosentino 6	6	0	0	5
Bosentino 7	9	0	0	0
Bosentino 8	25	0	0	0
Bosentino 9	39	0	0	0
Bosentino 10	2	0	0	0
Bosentino 11	127	0	30	0
Bosentino 12	34	0	0	0
Bosentino 13	76	6	0	0
Bosentino 14	32	0	3	0
Bosentino 15	16	0	0	0
Bosentino 16	17	0	4	0
Bosentino 17	0	0	0	0
Bosentino 18	13	0	0	0
Bosentino 19	4	176	0	0
Bosentino 20	7	0	0	0
Bosentino 21	0	0	7	0
Bosentino 22	5	0	0	0
Bosentino 23	0	0	0	0
Bosentino 24	25	0	11	0
Bosentino 25	28	0	0	0
Bosentino 26	0	0	0	0
Bosentino 27	28	0	11	0
Bosentino 28	23	0	0	0
Bosentino 29	12	0	0	0
Bosentino 30	0	0	0	0
Bosentino 31	0	236	19	0
NA	0	0	0	0
Mais 1	8	0	0	0
Mais 2	17	0	0	22
Mais 3	18	0	0	0
Mais 4	55	0	8	32
Mais 5	33	0	0	0
Mais 6	10	0	0	0
Mais 7	112	0	0	19
Mais 8	51	6	0	0
Mais 9	94	6	0	0
Mais 10	84	0	0	0
Mais 11	0	13	0	0
Mais 12	0	2	0	0
Mais 13	15	0	0	0
Mais 14	0	18	0	0
Mais 15	32	0	0	0
Mais 16	0	0	0	0
Mais 17	32	12	0	0
Mais 18	0	41	0	0
Mais 19	0	0	0	0
Mais 20	0	20	0	0
Mais 21	11	0	0	0
Mais 22	32	0	0	0
Mais 23	16	0	0	0
Mais 24	14	0	0	0
Mais 25	0	23	0	0
Mais 26	0	0	0	11
Mais 27	13	0	0	0
Mais 28	0	0	0	3
Mais 29	0	0	0	0
Mais 30	3	0	0	0
Mais 31	24	0	0	0
Mais 32	0	0	0	0
Mais 33	1070	0	0	0
Mais 34	425	24	0	0
Mais 35	101	117	0	7
Mais 36	13	0	0	0
