# Supplementary material for: Identification of Plant DNA in Adults of the Phytoplasma Vector Cacopsylla picta Helps Understanding Its Feeding Behavior
Source: Insects. 2020 Nov 26;11(12):835. doi: 10.3390/insects11120835 (PMC7761314; doi:10.3390/insects11120835)
Supplement: Supplementary file 1 [file insects-11-00835-s001.zip › Supplementary/trnH.xlsx]

## Sheet: trnH
Specimen code	Malus	Ulmus	Humulus	Urtica	Pinus	Picea	Cedrus	Juniperus	Betula	Quercus	Fagus	Juglans	Fraxinus	Salix	Populus	Rumex	Cucurbita	Cucumis	Taraxacum	Lactuca	Daucus	Schistidium	Vitis
Tscherms 1	1252	0	0	0	0	0	0	0	0	0	0	0	0	0	0	0	0	0	0	0	0	0	0
Tscherms 2	8129	0	0	0	0	0	0	0	0	0	0	0	0	0	0	0	0	0	0	0	0	0	0
Tscherms 3	1051	0	0	0	0	0	0	0	0	0	0	0	0	0	0	0	0	0	0	0	0	0	0
Tscherms 4	694	0	0	0	0	0	0	0	0	0	0	0	0	0	0	0	0	0	0	0	0	0	0
Tscherms 5	852	0	0	0	0	0	0	0	0	0	0	0	0	0	0	0	0	0	0	0	0	0	0
Kortsch 1	0	0	0	0	0	0	0	0	0	0	0	0	0	0	0	0	0	0	0	0	0	0	0
Latsch 1	7041	0	0	0	0	0	0	0	0	6	0	0	0	286	0	11	0	0	0	0	0	0	0
Latsch 2	1089	0	0	0	0	0	219	0	3	0	0	0	0	0	0	0	0	0	0	78	0	0	0
Partschins 1	557	19	0	0	0	0	0	0	0	0	0	0	0	0	0	0	0	0	0	0	0	0	0
Partschins 2	888	0	0	0	0	0	0	0	0	0	0	0	0	0	0	0	0	0	0	0	0	0	0
Tarsch 1	163	0	0	0	0	0	0	0	0	0	0	0	228	0	0	0	0	0	0	0	0	0	0
Tartsch 1	997	15	0	0	0	0	0	0	0	0	0	0	0	0	0	0	0	0	0	0	0	0	0
Tenna/Bosentino 1	575	0	0	0	0	0	0	0	0	0	0	0	0	0	0	25	0	0	0	0	0	0	0
Tenna/Bosentino 2	9074	0	0	0	0	0	0	0	0	0	0	438	5	3	0	19	0	0	0	0	0	0	0
Tenna/Bosentino 3	0	0	0	0	0	0	0	0	0	16	0	146	10	0	0	0	0	0	0	0	0	0	0
Dorf Tirol 1	720	0	0	0	0	0	0	0	0	0	0	0	2	0	0	0	0	0	0	0	0	0	0
Dorf Tirol 2	658	0	0	0	0	0	0	0	0	0	0	0	0	0	359	2	0	0	0	0	0	0	0
Eyrs 1	491	1707	0	0	0	0	0	0	127	0	0	0	0	0	0	0	0	0	0	0	0	0	0
Eyrs 2	631	0	0	0	123	0	0	0	0	0	0	0	0	2488	0	0	0	0	0	0	0	0	0
Eyrs 3	156	0	0	0	0	0	0	0	0	0	0	0	0	0	0	0	0	0	0	0	0	0	0
Eyrs 4	11777	0	0	0	0	0	0	0	180	0	0	0	0	0	0	0	18	0	0	0	0	0	0
Mais Moarhof 1	12886	0	0	0	0	0	0	0	0	0	0	0	27	0	0	0	0	0	0	0	0	0	0
Mais Moarhof 2	630	0	0	0	0	0	0	0	0	0	0	0	0	0	0	0	0	0	0	0	0	0	0
Niederlana 1	353	0	0	0	0	0	0	0	24	0	0	0	0	232	0	0	0	0	0	0	0	0	0
Rabland 1	46554	0	0	0	20	0	0	0	0	74	0	0	623	0	0	0	0	0	22	0	0	0	0
NA	0	0	0	0	0	0	0	0	0	0	0	0	0	0	0	0	0	0	0	0	0	0	0
Bosentino 1	3322	0	0	0	0	0	0	0	0	0	0	30	0	0	0	0	0	0	0	0	0	0	0
Bosentino 2	350	0	0	0	0	0	61	0	0	0	0	0	0	0	41	0	0	3	0	0	0	0	0
Bosentino 3	9960	0	0	0	0	0	0	0	0	0	0	0	0	0	0	0	0	0	0	0	0	0	0
Bosentino 4	2994	60	0	0	0	0	0	0	3	0	0	0	0	0	0	0	0	0	0	0	0	0	0
Bosentino 5	5095	0	0	0	0	0	0	0	0	0	0	0	308	0	0	0	0	0	0	0	0	0	0
Bosentino 6	998	0	0	0	0	0	0	0	129	0	0	0	0	0	357	0	0	0	0	0	0	0	0
Bosentino 7	853	0	0	0	0	0	0	0	0	0	0	0	0	0	0	0	0	0	0	0	0	0	0
Bosentino 8	784	0	0	0	0	0	0	0	159	0	0	0	10	1628	0	0	463	0	104	0	0	0	0
Bosentino 9	2045	0	0	0	0	0	0	0	0	0	0	0	0	16	0	0	0	0	94	0	0	0	0
Bosentino 10	486	0	0	0	0	0	0	0	0	0	0	0	0	0	0	0	0	0	0	0	0	0	0
Bosentino 11	13155	0	0	0	0	0	0	0	0	0	0	0	0	0	0	0	0	0	0	0	0	725	0
Bosentino 12	2419	0	0	0	0	0	0	111	0	7	0	0	0	0	0	43	0	0	0	0	0	0	0
Bosentino 13	3635	0	0	0	0	0	0	0	0	0	0	0	14	0	0	0	0	0	0	0	0	0	0
Bosentino 14	3092	0	0	0	0	0	0	0	0	0	274	0	178	0	0	0	0	0	0	0	0	0	0
Bosentino 15	885	0	0	0	0	9	0	0	0	0	0	112	101	22	0	65	0	0	0	0	0	0	0
Bosentino 16	1819	0	0	0	0	0	0	0	22	0	0	0	0	0	0	0	0	0	0	0	0	0	0
Bosentino 17	150	0	0	0	0	0	0	0	0	0	0	0	0	0	0	0	165	0	0	0	0	0	0
Bosentino 18	883	0	0	0	0	0	0	0	0	0	0	0	0	0	0	0	0	0	105	0	0	0	0
Bosentino 19	126	0	159	0	0	0	1532	0	0	0	0	0	0	0	0	0	0	0	0	0	0	0	0
Bosentino 20	205	0	0	0	0	0	0	0	0	0	0	0	0	0	0	0	0	0	0	0	0	0	0
Bosentino 21	0	0	0	0	0	0	0	0	0	0	0	2	0	0	0	0	0	0	0	0	0	0	0
Bosentino 22	468	0	0	0	0	0	0	0	0	0	0	0	0	0	0	0	0	0	0	0	0	0	0
Bosentino 23	1003	0	0	0	0	0	0	0	0	0	0	8625	178	0	0	0	0	0	0	0	0	0	0
Bosentino 24	298	0	0	0	0	0	0	0	59	0	0	0	0	0	0	0	314	0	0	0	0	0	0
Bosentino 25	2312	0	0	0	0	0	0	0	0	0	0	2829	145	0	0	0	0	0	0	0	0	0	0
Bosentino 26	1105	0	0	0	0	0	0	0	0	0	0	0	0	0	0	0	0	0	0	0	0	0	0
Bosentino 27	874	0	0	0	0	0	0	0	0	0	0	2	0	0	0	0	0	0	0	0	0	0	0
Bosentino 28	4626	0	0	0	0	0	0	0	0	0	0	0	0	0	0	155	0	0	0	0	0	0	0
Bosentino 29	593	0	0	0	0	0	0	0	0	0	0	0	0	0	0	0	0	0	0	0	0	0	0
Bosentino 30	661	0	0	0	0	0	0	0	0	0	0	0	0	0	0	0	0	0	0	39	0	0	0
Bosentino 31	0	0	0	0	0	0	4277	0	0	0	0	0	0	0	0	0	0	0	0	0	0	0	0
NA	0	0	0	0	0	0	0	0	0	0	0	0	0	0	0	0	0	0	0	0	0	0	0
Mais 1	264	0	0	0	0	0	0	0	0	0	0	0	0	0	0	0	0	0	0	0	0	0	0
Mais 2	63	0	0	0	0	0	0	0	0	0	0	0	0	0	0	0	0	0	0	0	0	0	0
Mais 3	915	0	0	0	0	0	0	0	0	0	0	0	0	0	0	0	0	0	0	0	0	0	0
Mais 4	6241	0	0	0	0	0	0	0	0	9	0	0	0	0	0	0	0	366	0	0	0	0	0
Mais 5	2457	0	0	0	0	0	0	0	0	0	0	0	0	0	0	37	0	0	0	0	0	0	0
Mais 6	0	0	0	0	0	0	0	0	0	0	0	65	5	0	0	0	0	0	0	0	0	0	0
Mais 7	4635	0	0	0	0	0	0	0	0	44	0	0	0	0	10	0	0	0	0	0	0	0	0
Mais 8	3381	0	0	0	0	0	100	0	0	0	0	0	0	0	0	0	0	46	0	0	0	0	0
Mais 9	1861	0	0	0	0	0	0	0	0	0	0	0	12	0	0	3	0	0	0	0	0	0	0
Mais 10	8168	0	0	0	0	0	0	0	0	0	0	0	3	0	0	0	5	0	0	0	0	0	0
Mais 11	0	0	0	0	0	12	0	0	0	0	0	0	0	0	0	0	0	0	0	0	0	0	0
Mais 12	815	0	0	0	0	0	0	0	0	0	0	0	7	71	0	0	0	0	0	0	0	0	0
Mais 13	0	0	0	0	0	0	0	0	0	0	0	0	0	0	0	0	0	0	0	0	0	0	0
Mais 14	52	0	0	0	2	0	0	0	0	0	0	0	0	0	0	0	0	0	0	0	0	0	0
Mais 15	1373	0	0	0	0	0	0	0	0	0	0	0	0	0	0	188	0	0	0	0	1500	0	0
Mais 16	376	0	0	0	0	0	0	0	0	0	0	0	0	0	0	0	0	0	0	0	0	0	0
Mais 17	2112	0	0	1794	0	88	0	0	0	0	0	0	0	0	0	106	0	0	0	0	486	0	153
Mais 18	0	0	0	0	63	0	0	0	0	0	0	0	0	0	0	0	0	0	0	0	0	0	0
Mais 19	147	0	0	0	0	0	0	0	0	0	0	0	123	0	0	0	0	0	0	0	0	0	0
Mais 20	0	0	0	0	0	380	0	0	0	0	0	0	0	6	0	0	0	0	0	0	0	0	0
Mais 21	513	0	0	0	0	0	0	0	0	0	0	0	0	0	0	0	0	0	0	0	0	0	0
Mais 22	1365	0	0	0	0	0	0	0	0	0	0	0	0	0	0	0	0	0	0	0	0	0	0
Mais 23	288	0	0	0	0	0	0	0	0	0	0	0	0	0	0	0	0	0	0	0	0	0	0
Mais 24	654	0	0	0	0	0	0	0	0	0	0	223	4	0	0	37	0	0	0	0	0	0	0
Mais 25	0	0	0	0	0	20	0	0	0	0	0	0	0	0	0	19	0	0	0	0	0	0	0
Mais 26	0	0	0	0	0	0	0	0	0	0	0	0	0	0	0	0	0	0	0	0	0	0	0
Mais 27	1261	0	0	0	0	0	0	0	0	0	0	0	0	0	0	0	0	0	0	0	0	0	0
Mais 28	0	0	0	0	0	0	0	0	0	0	0	0	0	0	0	0	0	0	0	0	0	0	0
Mais 29	143	0	0	0	0	0	0	0	0	0	0	0	0	0	0	0	0	0	0	0	0	0	0
Mais 30	1426	0	0	0	0	0	0	0	0	0	0	0	0	0	0	0	0	0	0	0	0	0	0
Mais 31	728	0	0	0	0	0	0	0	0	0	0	0	0	0	0	0	0	0	0	0	0	0	0
Mais 32	148	0	0	0	0	0	0	0	0	0	0	0	0	0	0	0	0	0	0	0	0	0	0
Mais 33	29502	0	0	0	0	0	0	0	0	0	0	0	0	0	0	0	0	0	0	0	0	0	0
Mais 34	60475	0	0	0	3	0	0	0	0	0	0	0	0	0	0	1947	0	0	0	0	0	0	0
Mais 35	5301	0	0	0	164	218	0	0	0	0	0	0	0	7	0	3289	0	0	0	0	0	0	0
Mais 36	269	0	0	0	0	0	0	0	0	0	0	0	0	0	0	0	0	0	0	0	0	0	0
